# Supplementary material for: Trichosanthin Promotes Anti-Tumor Immunity through Mediating Chemokines and Granzyme B Secretion in Hepatocellular Carcinoma
Source: Int J Mol Sci. 2023 Jan 11;24(2):1416. doi: 10.3390/ijms24021416 (PMC9864620; doi:10.3390/ijms24021416)
Supplement: Supplementary file 1 [file ijms-24-01416-s001.zip]

Archive with 1 entries (1 files):
- ijms-2102185-supplementary.pdf
